# Supplementary material for: Effects of Dietary Puffed Jujube Powder on Growth Performance, Apparent Digestibility, and Meat Quality of Hainan Black Goats
Source: Animals (Basel). 2025 Aug 6;15(15):2306. doi: 10.3390/ani15152306 (PMC12345422; doi:10.3390/ani15152306)
Supplement: Supplementary file 1 [file animals-15-02306-s001.zip]

Archive with 1 entries (1 files):
- animals-3727454-supplementary.pdf
